# Supplementary material for: Prevalence of Spiroplasma and interaction with wild Glossina tachinoides microbiota
Source: Parasite. 2023 Dec 19;30:62. doi: 10.1051/parasite/2023064 (PMC10732139; doi:10.1051/parasite/2023064)
Supplement: Supplementary file 1 — R-Marckdown file with details of the data analysis. Supplementary Table 1: Details of the geographic coordinates of the sampling sites in Africa. Supplementary Table 2: List of Primers used for PCR and quantitative PCR (qPCR) analyses of microbiome in Glossina tachinoides. Supplementary Table 3: Prevalence in percentage of Spiroplasma, Trypanosoma spp., and the different Trypanosoma species, single or multiple infection in Burkina Faso and Ghana, according to sampling location and sex. Spiro = Spiroplasma, T. spp = Trypanosoma spp., Tc = T. congolense, Tv = T. vivax, Tz = Trypanosoma brucei spp., TcTv = Coinfection T. congolense - T. vivax, TcTz = Coinfection T. congolense - T. brucei spp., TvTz = Coinfection T. vivax - T. brucei spp., TcTvTZ = Coinfection T. congolense, T. vivax, and T. brucei spp. Prevalence in percentage of Spiroplasma, Trypanosoma spp., and the different Trypanosoma species, single or multiple infection in Burkina Faso and Ghana, according to sampling location and sex. Spiro = Spiroplasma, T. spp. = Trypanosoma spp., Tc = T. congolense, Tv = T. vivax, Tz = Trypanosoma brucei spp., TcTv = Coinfection T. congolense - T. vivax, TcTz = Coinfection T. congolense - T. brucei spp., TvTz = Coinfection T. vivax - T. brucei spp., TcTvTZ = Coinfection T. congolense, T. vivax, and T. brucei spp. Supplementary Table 4: Chi-2 test of independence between Spiroplasma and Trypanosoma. [file parasite-30-62-s1.zip › Supplementary_table1.xlsx]

## Sheet: Geo_coord
Country of origin and location	Species	Country	Location	Latitude	Longitude
South Africa (Zululand)	G. brevipalpis	South Africa	Zululand	-28.85	31.8333
South Africa (Phinda)	G. brevipalpis	South Africa	Phinda	-27.826	32.2863
Uganda (Buvuma Island)	G. f. fuscipes	Uganda	Buvuma Island	0.224444	33.2733
Burkina Faso (Singou)	G. m. submorsitans	Burkina Faso	Singou	11.3	1.03333
Burkina Faso (Comoe)	G. m. submorsitans	Burkina Faso	Comoe	9.89107	-4.58976
Bukina Faso (Folonzo)	G. m. submorsitans	Burkina Faso	Folonzo	9.92968	-4.60802
Senegal (Kedougou)	G. p. gambiensis	Senegal	Kedougou	12.6293	-12.0914
Senegal (Diacksao peulh)	G. p. gambiensis	Senegal	Diacksao peulh	15.0058	-16.6395
Senegal (Pout)	G. p. gambiensis	Senegal	Pout	14.7818	-17.0626
Senegal (Sebikotane)	G. p. gambiensis	Senegal	Sebikotane	14.7451	-17.1337
Senegal (Diaka Madia)	G. p. gambiensis	Senegal	Diaka Madia	13.8	-13.967
Senegal (Diacksao peulh)	G. p. gambiensis	Senegal	Diacksao peulh	15.0058	-16.6395
Senegal (Hann)	G. p. gambiensis	Senegal	Hann	14.7257	-17.4359
Guinea (Kansaba)	G. p. gambiensis	Guinea	Kansaba	1246788	253124
Guinea (Minipontda)	G. p. gambiensis	Guinea	Minipontda	1219003	278716
Guinea (Kindoya)	G. p. gambiensis	Guinea	Kindoya	1349672	215596
Guinea (Ghanda Oundou)	G. p. gambiensis	Guinea	Ghanda Oundou	1303042	220377
Burkina Faso (Comoe)	G. p. gambiensis	Burkina Faso	Comoe	9.89107	-4.58976
Burkina Faso (Kenedougou)	G. p. gambiensis	Burkina Faso	Kenedougou	10.9817	-4.80305
Burkina Faso (Folonzo)	G. p. gambiensis	Burkina Faso	Folonzo	9.92968	-4.60802
Burkina Faso (Moussodougou)	G. p. gambiensis	Burkina Faso	Moussodougou	10.8333	-4.95
Burkina Faso (Kartasso)	G. p. gambiensis	Burkina Faso	Kartasso	11.1418	-5.25303
Guinea (Fefe)	G. p. gambiensis	Guinea	Fefe	1286931	434802
Guinea (Togoue)	G. p. gambiensis	Guinea	Togoue	1257379	437447
Guinea (Alahine)	G. p. gambiensis	Guinea	Alahine	1286684	509017
Guinea (Boureya Kolonko)	G. p. gambiensis	Guinea	Boureya Kolonko	1297685	307815
Guinea (Boureya Kolonko)	G. p. gambiensis	Guinea	Boureya Kolonko	1297685	307815
Guinea (Kansaba)	G. p. gambiensis	Guinea	Kansaba	1246788	253124
Guinea (Kindoya)	G. p. gambiensis	Guinea	Kindoya	1350069	215087
Mali (Fijira)	G. p. gambiensis	Mali	Fijira	542170	1397893
Mali(Astan)	G. p. gambiensis	Mali	Astan	10.4004	-9.05308
Republic Democratic of Congo	G. p. palpalis	Republic Democratic of Congo	Katanga	-11.6667	27.4833
Burkina Faso (Comoe)	G. tachinoides	Burkina Faso	Comoe	9.89107	-4.58976
Burkina Faso (Folonzo)	G. tachinoides	Burkina Faso	Folonzo	9.92968	-4.60802
Ghana (Walewole)	G. tachinoides	Ghana	Walewale	10.3516	-0.79846
Ghana (Fumbissi)	G. tachinoides	Ghana	Mortani	10.2348	-0.714119
Ghana (Funsi)	G. tachinoides	Ghana	Fumbissi	10.4728	-1.38683
Ghana (Sissili Bridge)	G. tachinoides	Ghana	Sissili Bridge	10.3304	-1.31921
Ghana (Grogro)	G. tachinoides	Ghana	Grogro	10.0822	-1.88313
Ghana (Kumpole)	G. tachinoides	Ghana	Kumpole	10.2543	-1.27018
Ethiopia (Arba mich)	G. palidipes	Ethiopia	Arba mich	6.11667	37.0333
Zimbabwe (Makuti)	G. m. moristans	Zimbabwe	Makuti	-16.3	29.25
