# Supplementary material for: Prevalence of Spiroplasma and interaction with wild Glossina tachinoides microbiota
Source: Parasite. 2023 Dec 19;30:62. doi: 10.1051/parasite/2023064 (PMC10732139; doi:10.1051/parasite/2023064)
Supplement: Supplementary file 1 — R-Marckdown file with details of the data analysis. Supplementary Table 1: Details of the geographic coordinates of the sampling sites in Africa. Supplementary Table 2: List of Primers used for PCR and quantitative PCR (qPCR) analyses of microbiome in Glossina tachinoides. Supplementary Table 3: Prevalence in percentage of Spiroplasma, Trypanosoma spp., and the different Trypanosoma species, single or multiple infection in Burkina Faso and Ghana, according to sampling location and sex. Spiro = Spiroplasma, T. spp = Trypanosoma spp., Tc = T. congolense, Tv = T. vivax, Tz = Trypanosoma brucei spp., TcTv = Coinfection T. congolense - T. vivax, TcTz = Coinfection T. congolense - T. brucei spp., TvTz = Coinfection T. vivax - T. brucei spp., TcTvTZ = Coinfection T. congolense, T. vivax, and T. brucei spp. Prevalence in percentage of Spiroplasma, Trypanosoma spp., and the different Trypanosoma species, single or multiple infection in Burkina Faso and Ghana, according to sampling location and sex. Spiro = Spiroplasma, T. spp. = Trypanosoma spp., Tc = T. congolense, Tv = T. vivax, Tz = Trypanosoma brucei spp., TcTv = Coinfection T. congolense - T. vivax, TcTz = Coinfection T. congolense - T. brucei spp., TvTz = Coinfection T. vivax - T. brucei spp., TcTvTZ = Coinfection T. congolense, T. vivax, and T. brucei spp. Supplementary Table 4: Chi-2 test of independence between Spiroplasma and Trypanosoma. [file parasite-30-62-s1.zip › Supplementary_table4.xlsx]

## Sheet: Chi squared by taxon
Supplementary table 4a : Chi squared analysis of coinfection of Spiroplasma and Trypanosome in Glossina tachinoides natural population in Burkina Faso
			Observed				Expected
Glossina species	Country (Area, Collection Date)	N	SPIRO+/T+	SPIRO+/T-	SPIRO-/T+	SPIRO-/T-	SPIRO+/T+	SPIRO+/T-	SPIRO-/T+	SPIRO-/T-	χ2	P
G. tachinoides	Burkina Faso (Comoe, ...)	119	1	28	15	75	3.89916	25.1008	12.1008	77.8992
G. tachinoides	Burkina Faso (Folonzo, ...)	347	27	161	29	130	30.3401	157.66	25.6599	133.34
Total		466	28	189	44	205	33.5279	183.472	38.4721	210.528	2.01739	0.155506
Taxa with χ2 test	6
Bonferroni corrected α 0.05/6 = 0.00625
Supplementary table : Chi squared analysis of coinfection of Spiroplasma and Trypanosome in Glossina tachinoides natural population in Ghana
			Observed				Expected
Glossina species	Country (Area, Collection Date)	N	SPIRO+/T+	SPIRO+/T-	SPIRO-/T+	SPIRO-/T-	SPIRO+/T+	SPIRO+/T-	SPIRO-/T+	SPIRO-/T-	χ2	P
G. tachinoides	Ghana (Walewale,...)	108	24	23	43	18	29.1574	17.8426	37.8426	23.1574
G. tachinoides	Ghana (Sissili Bidge,...)	6	3	0	3	0	3	0	3	0
G. tachinoides	Ghana (Fumbissi,...)	14	4	0	10	0	4	0	10	0
G. tachinoides	Ghana (Kumpole,...)	7	1	0	6	0	1	0	6	0
G. tachinoides	Ghana (Grogro,...)	11	3	1	7	0	3.63636	0.363636	6.36364	0.636364
G. tachinoides	Ghana (Mortani,...)	41	19	21	1	0	19.5122	20.4878	0.487805	0.512195
Total		187	54	45	70	18	65.6471	33.3529	58.3529	29.6471	13.034	0.000305889
Taxa with χ2 test	6
Bonferroni corrected α 0.05/6 = 0.00625

## Sheet: CMH test
Supplementary table 4b: Cochran–Mantel–Haenszel test for repeated tests of independence with continuity correction on the coinfection of Spiroplasma and Trypanosome in Glossina tachinoides natural population
Glossina taxon	No. of Locations (Samples)	Total N	SPIRO+/T+	SPIRO+/T-	SPIRO-/T+	SPIRO-/T-		Proportion S+	Proportion T+
G. tachinoides	8	653	82	234	114	223		0.48392	0.300153		-12.8484	34.3096
Σ	8	653	82	234	114	223		0.48392	0.300153		-12.8484	34.3096
											178.18
										χ2MH	5.19329
										df	1
										P	0.0226742	n.s.

## Sheet: Sheet1
			Observed
Glossina species	Country (Area, Collection Date)	N	SPIRO+/T+	SPIRO+/T-	SPIRO-/T+	SPIRO-/T-	χ2	P
G. tachinoides	Burkina Faso (Comoe, ...)	119	1	28	15	75
G. tachinoides	Burkina Faso (Folonzo, ...)	347	27	161	29	130
Sub-Total		466	28	189	44	205	2.01739	0.155506
G. tachinoides	Ghana (Walewale,...)	108	24	23	43	18
G. tachinoides	Ghana (Sissili Bidge,...)	6	3	0	3	0
G. tachinoides	Ghana (Fumbissi,...)	14	4	0	10	0
G. tachinoides	Ghana (Kumpole,...)	7	1	0	6	0
G. tachinoides	Ghana (Grogro,...)	11	3	1	7	0
G. tachinoides	Ghana (Mortani,...)	41	19	21	1	0
Sub-Total		187	54	45	70	18	13.034	0.000305889
Total		840	136	279	184	241	9.85927	0.00168978
Taxa with χ2 test	6
Bonferroni corrected α 0.05/6 = 0.00625
